# Supplementary material for: HLA Preferences for Conserved Epitopes: A Potential Mechanism for Hepatitis C Clearance
Source: Front Immunol. 2015 Oct 29;6:552. doi: 10.3389/fimmu.2015.00552 (PMC4625101; doi:10.3389/fimmu.2015.00552)
Supplement: Supplementary file 1 [file data_sheet_1.csv]

Peptide	HLA	Protein	Start	End
CTCGSSDLY	A1	NS3	97	105
KLSGLGINAV	A1	NS3	380	389
ATDALMTGYT	A1	NS3	410	419
MSTNPKPQK	A11	CORE	1	9
STNPKPQRK	A11	CORE	2	10
IVGGVYLLPR	A11	CORE	30	39
YLLPRRGPRL	A11	CORE	35	44
HYPCTVNYTI	A11	E2	234	243
TINYTIFKI	A11	E2	238	246
LIRACMLVR	A11	NS2	109	117
AATLGFGAYMSKAHG	A11	NS3	233	247
TLGFGAYMSK	A11	NS3	235	244
GAYMSKAHGV	A11	NS3	239	248
TLTHPVTK	A11	NS3	610	617
GVAGALVAFK	A11	NS4B	147	156
QDVKFPGGGQIVGGVYLLPRRGPRL	A2	CORE	20	44
KFPGGGQIVGGVYLLPRRGPRL	A2	CORE	23	44
YLLPRRGPRL	A2	CORE	35	44
LLPRRGPRL	A2	CORE	36	44
PGYPWPLYGNEGCGWAGWLLSPRGS	A2	CORE	79	103
NEGCGWAGW	A2	CORE	88	96
GLGWVGWLL	A2	CORE	90	98
NLGKVIDTLTCGFADLMGYIPLVGA	A2	CORE	118	142
CGFADLMGYIPLVGAPLGGAARALA	A2	CORE	128	152
GFADLMGYIPL	A2	CORE	129	139
ADLMGYIPLV	A2	CORE	131	140
DLMGYIPLV	A2	CORE	132	140
ALAHGVRAL	A2	CORE	150	158
GVRVLEDGV	A2	CORE	154	162
RVLEDGVNYA	A2	CORE	156	165
NLPGCSFSI	A2	CORE	168	176
FLLALLSCL	A2	CORE	177	185
LLALLSCLTV	A2	CORE	178	187
AILHTPGCV	A2	E1	28	36
ILHTPGCV	A2	E1	29	36
QLRRHIDLLV	A2	E1	66	75
YVGDLCGSV	A2	E1	85	93
DLCGSVFLV	A2	E1	88	96
FLVSQLFTF	A2	E1	94	102
MMMNWSPTT	A2	E1	131	139
LVVSQLLRI	A2	E1	141	149
SMVGNWAKVL	A2	E1	172	181
GLVGLLTPGA	A2	E2	15	24
CLVDYPYRL	A2	E2	224	232
RLWHYPCTI	A2	E2	231	239
WTRGERCNL	A2	E2	263	271
ELSPLLLST	A2	E2	278	286
ALSTGLIHL	A2	E2	301	309
STGLIHLHQ	A2	E2	303	311
YIVRWEWVV	A2	E2	329	337
WEYVLLLFL	A2	E2	333	341
LLFLLLADA	A2	E2	338	346
FLLLADARV	A2	E2	340	348
LLADARVCSC	A2	E2	342	351
LSPYYKRYISW	A2	NS2	22	32
FLTRVEAQL	A2	NS2	40	48
VVFDITKWLL	A2	NS2	75	84
GLLGCIITSLTGRDKNQVDGEVQVLSTATQSFLATCVNGVCWTVY	A2	NS3	12	56
LLGCIITSL	A2	NS3	13	21
QTFLATCINGVCWTV	A2	NS3	41	55
ATCINGVCWTVYHGA	A2	NS3	45	59
CINGVCWTV	A2	NS3	47	55
YLVTRHADV	A2	NS3	105	113
LLCPAGHAV	A2	NS3	143	151
HAVGIFRAA	A2	NS3	149	157
GYKVLVLNPSVAAT	A2	NS3	222	235
GVDPNIRTGV	A2	NS3	247	256
TITTGAPVTYSTYGK	A2	NS3	258	272
TGSPITYSTY	A2	NS3	261	270
DELAAKLVALGINAV	A2	NS3	375	389
LAAKLVALGINAVAY	A2	NS3	377	391
AKLVALGINAVAYYR	A2	NS3	379	393
KLVALGINAV	A2	NS3	380	389
GLNAVAYYR	A2	NS3	385	393
GFTGDFDSV	A2	NS3	417	425
SVIDCNTCV	A2	NS3	424	432
YLVAYQATV	A2	NS3	559	567
QMWKCLIRL	A2	NS3	580	588
VLVGGVLAA	A2	NS4A	4	12
VLAALAAYCL	A2	NS4A	9	18
VLYQDFDEM	A2	NS4A	43	51
EVIAPAVQTNW	A2	NS4B	33	43
ETFWAKHMW	A2	NS4B	47	55
HMWNFISGIQYLAGLSTLPGNPA	A2	NS4B	53	75
SLMAFTAAV	A2	NS4B	78	86
LLFNILGGWV	A2	NS4B	96	105
ILAGYGAGV	A2	NS4B	140	148
WMNRLIAFA	A2	NS4B	204	212
VLSDFKTWL	A2	NS5A	15	23
RQVGDFHYV	A2	NS5A	122	130
LLREEVSFRV	A2	NS5A	168	177
SPDAELIEANL	A2	NS5A	249	259
ELIEANLLW	A2	NS5A	253	261
VVLDSLDPMV	A2	NS5A	279	288
ILDSFDPLV	A2	NS5A	280	288
IMAKNEVFCV	A2	NS5B	138	147
RLIVFPDLGV	A2	NS5B	158	167
ALYDVVSKL	A2	NS5B	174	182
GLQDCTMLV	A2	NS5B	307	315
MLVCGDDLV	A2	NS5B	313	321
TARHTPVNSW	A2	NS5B	399	408
WLGNIIMYA	A2	NS5B	408	416
KYLFNWAVK	A2	NS5B	523	531
YLFNWAVRT	A2	NS5B	524	532
YISWCLWWL	A23	NS2	29	37
YLLPRRGPRL	A24	CORE	35	44
LLPRRGPRL	A24	CORE	36	44
GFADLMGYI	A24	CORE	129	137
GYIPLVGAPL	A24	CORE	135	144
SFSIFLLALL	A24	CORE	173	182
IFLLALLSCL	A24	CORE	176	185
VYEAADMIM	A24	E1	22	30
VFLVSQLFTF	A24	E1	93	102
HYAPRPCGI	A24	E2	105	113
RSGAPTYSW	A24	E2	138	146
WHYPCTVNF	A24	E2	233	241
NYTIFKIRM	A24	E2	240	248
NFTRGDRCNL	A24	E2	262	271
LLSTTEWQI	A24	E2	283	291
VLPCSFTTL	A24	E2	291	299
SFAIKWEYVL	A24	E2	328	337
EYVLLLFLL	A24	E2	334	342
VFDITKWLL	A24	NS2	76	84
VFSDMETKL	A24	NS2	166	174
TAYSQQTRGLLG	A24	NS3	4	15
AYSQQTRGL	A24	NS3	5	13
VYHGAGNKTL	A24	NS3	55	64
MYTNVDQDL	A24	NS3	74	82
ITYSTYGKF	A24	NS3	265	273
TYSTYGKFL	A24	NS3	266	274
FYGKAIPIEAI	A24	NS3	349	359
GYTGDFDSVI	A24	NS3	417	426
EFWEAVFTGL	A24	NS3	530	539
PYIEQGMQL	A24	NS4B	5	13
VIAPAVQTNW	A24	NS4B	34	43
VFWAKHMWNF	A24	NS4B	48	57
FWAKHMWNF	A24	NS4B	49	57
LLKRLHQWI	A24	NS4B	245	253
DFKTWLQSKL	A24	NS5A	18	27
RYAPACKPL	A24	NS5A	160	168
SMLTDPSHI	A24	NS5A	201	209
SYSWTGALI	A24	NS5B	3	11
RMILMTHFF	A24	NS5B	422	430
ILMTHFFSI	A24	NS5B	424	432
CYSIEPLDL	A24	NS5B	451	459
LSPYYKRYISW	A25	NS2	22	32
EVITPAVQTNW	A25	NS4B	33	43
ETFWAKHMW	A25	NS4B	47	55
ELIEANLLW	A25	NS5A	253	261
TARHTPVNSW	A25	NS5B	399	408
YLLPRRGPRL	A26	CORE	35	44
EVIKGGRHL	A26	NS3	357	365
DNFPYLVAY	A26	NS3	555	563
LMALTLSPYYKRY	A29	NS2	17	29
MALTLSPY	A29	NS2	18	25
FYGMWPLLL	A29	P7	44	52
RLGVRATRK	A3	CORE	43	51
KTSERSQPR	A3	CORE	51	59
QLFTFSPRR	A3	E1	98	106
HYPCTVNYTI	A3	E2	234	243
TINYTIFKI	A3	E2	238	246
RMYVGGVEHR	A3	E2	247	256
LLFLLLADA	A3	E2	338	346
ALTLSPYYK	A3	NS2	19	27
CINGVCWTV	A3	NS3	47	55
TVYHGAGTK	A3	NS3	54	62
HLHAPTGSGK	A3	NS3	201	210
ATLGFGAYMSKA	A3	NS3	234	245
LGFGAYMSK	A3	NS3	236	244
LIFCHSKKK	A3	NS3	365	373
ALGINAVAY	A3	NS3	383	391
VTLTHPITK	A3	NS3	609	617
GVAGALVAFK	A3	NS4B	147	156
SLTPPHSAK	A3	NS5B	90	98
RVCEKMALY	A3	NS5B	168	176
HDGAGKRVY	A3	NS5B	374	382
SVRARLLSR	A3	NS5B	506	514
IVGGVYLLPR	A31	CORE	30	39
YLLPRRGPRL	A31	CORE	35	44
VGIYLLPNR	A31	NS5B	583	591
IVGGVYLLPR	A33	CORE	30	39
YLLPRRGPRL	A33	CORE	35	44
LIRACMLVR	A33	NS2	109	117
HAVGIFRAAV	A68	NS3	149	158
RLGAVQNEV	B13	NS3	601	609
LLRHHNLVY	B15	NS5B	30	38
DNFPYLVAY	B18	NS3	555	563
GRGKPGIYRF	B27	NS3	466	475
KGGRKPARLIVFPDL	B27	NS5B	151	165
ARHTPVNSW	B27	NS5B	400	408
ARMILMTHF	B27	NS5B	421	429
GRAAICGKY	B27	NS5B	516	524
GRWVPGAAY	B27	P7	34	42
LPGCSFSIF	B35	CORE	169	177
CPNSSIVY	B35	E1	16	23
GNASRCWVAM	B35	E1	42	51
NASRCWVAV	B35	E1	43	51
ASRCWVAM	B35	E1	44	51
HPEATYSRC	B35	E2	206	214
YMSKAYGTDP	B35	NS3	241	250
YGTDPNIRTG	B35	NS3	246	255
YSTYGKFLAD	B35	NS3	267	276
STDATSILGI	B35	NS3	294	303
HPNIEEVAL	B35	NS3	333	341
YGKAIPLEVI	B35	NS3	350	359
RPSGMFDSVVL	B35	NS3	481	491
TPAETTVRL	B35	NS3	505	513
IPDREVLY	B35	NS4A	38	45
LPYIEQGMML	B35	NS4B	4	13
LPKLPGVPF	B35	NS5A	28	36
PCEPEPDVAVL	B35	NS5A	189	199
EPEPDVAVL	B35	NS5A	191	199
RDWAHNGL	B37	NS2	148	155
NQVEGEVQI	B38	NS3	27	35
CHAQDATSVL	B38	NS3	292	301
AARVTAIL	B38	NS4B	230	237
NHDSPDAEL	B38	NS5A	246	254
HDGAGKRVYYL	B38	NS5B	374	384
TYVYDHLTPL	B40	NS2	138	147
VDFVPVESM	B40	NS3	167	175
GEMPSTEDL	B40	NS4B	160	168
YPWPLYGNEGCGWMGWLLSP	B44	CORE	81	100
NEGCGWAGW	B44	CORE	88	96
CVIGGAGNNT	B50	E2	186	195
YPPKPCGI	B51	E2	106	113
IPFYGKAIPL	B51	NS3	347	356
CRPLTDFDQGW	B53	E2	76	86
RPLTDFDQGW	B53	E2	77	86
QPEKGGRKPA	B55	NS5B	148	157
SPGEINRVAA	B55	NS5B	478	487
NTRPPLGNWF	B57	E2	158	167
LTTSQTLLF	B57	NS4B	90	98
KSKKTPMGF	B57	NS5B	209	217
LGVPPLRAWR	B57	NS5B	492	501
SIASWAIKW	B58	E2	325	333
RAQAPPPSW	B58	NS3	570	578
GQIVGGVYLL	B60	CORE	28	37
GENDTDVFVL	B60	E2	147	156
LEDRDRSEL	B60	E2	271	279
HEYPVGSQL	B60	NS5A	180	188
REISVPAEIL	B60	NS5A	294	303
GPRLGVRATR	B7	CORE	41	50
DPRRRSRNL	B7	CORE	111	119
LPGCSFSIF	B7	CORE	169	177
ARRGREILL	B7	NS2	195	203
WPAPSGARSL	B7	NS3	85	94
LSPRPVSYLK	B7	NS3	127	136
HPNIEEVALS	B7	NS3	333	342
RVCEKMALY	B7	NS5B	168	176
APTLWARMVL	B7	NS5B	416	425
PQRKTKRNTNR	B8	CORE	7	17
HSKKKCDEL	B8	NS3	369	377
ELAAKLVAL	B8	NS3	376	384
LIRLKPTL	B8	NS3	585	592
EVTLTHPITKYIMTCMSA	B8	NS3	608	625
TLTHPITK	B8	NS3	610	617
HPITKYIMACMSADL	B8	NS3	613	627
PYFVRAQGLI	C3	NS2	101	110
AYAAQGYKVL	C3	NS3	217	226
DYPYRLWHY	C7	E2	227	235
YRLWHYPCTI	C7	E2	230	239
FYGMWPLLL	C7	P7	44	52
YLLPRRGPRL	E	CORE	35	44
